# Supplementary material for: The Maternal Microbiome Programs the m6A Epitranscriptome of the Mouse Fetal Brain and Intestine
Source: Front Cell Dev Biol. 2022 Jul 7;10:882994. doi: 10.3389/fcell.2022.882994 (PMC9301011; doi:10.3389/fcell.2022.882994)
Supplement: Supplementary file 7 [file Table1.XLSX]

## Sheet: Supplementary Table 1
Supplementary Table 1. List of utilized primers for 16S rRNA genes detection.
		Sequences
Primer1	27F	5'-AGAGTTTGATCCTGGCTCAG-3'
	1492R	5'-TACCTTGTTACGACTT-3'
Primer2	8F	5'-AGAGTTTGATCCTGGCTCAG-3'
	1541R	5'-AAGGAGGTGATCCAGCCGCA-3'

## Sheet: Supplementary Table 2
Supplementary Table 2. List of utilized primers for RT-qPCR.
	Gene	Species	Forward primer	Reverse primer
Writer	Mettl3	Mouse	ATGTCGGACACGTGGAGCTC	CCAAGTGCCCAGAGTCCTGC
	Mettl14	Mouse	TTGGGAGCTGAGAGTGCGGA	CTGCAGGTTTCTCTGGTTTCAGC
Eraser	Fto	Mouse	TGGCAGCTGAAATACCCTAAACTGG	CGAAACAAGCAGCCATGCT
	Alkbh5	Mouse	CGCGGTCATCAACGACTACC	ATGGGCTTGAACTGGAACTTG
Reader	Ythdf1	Mouse	CCGTGATACACAGGAGGTGCC	TACGCACCACCTCCTCTTCCT
	Ythdf2	Mouse	CAGGCAAGGCCGAATAATGC	AGGAAAAGCCAATGGAGGGG
	Ythdf3	Mouse	CTAGCGTGGATCAGAGACCT	CTTCGCCTGTTTCCTCTGTTG
	Ythdc1	Mouse	CCAAGCGACAAAAACCTTCCA	TTGCTTACAGATGAGCTTAGTGG
	Ythdc2	Mouse	TTAACTGCACCATTGCCGACT	AGCATCTGCACAGCATTTCTCA
Housekeeping gene	Actb	Mouse	CTATGCTCTCCCTCACGCC	AGCTTCTCTTTGATGTCACGCA

## Sheet: Supplementary Table 3
Supplementary Table 3. List of utilized primers for MeRIP-qPCR.
	Gene	Species	Forward primer	Reverse primer
Fetal brain genes	Sema4c	Mouse	GCGGAGAAAGAACCGGCG	CACGCTAAGGCTGTCCCGT
	Cobl	Mouse	AGCCAGCCATTCGTAAGGAC	GTTGGCTGATTTCTCTTCCTGT
	Cabp1	Mouse	AGCTACATGGCGGTGCAGAC	GTTCTCAGCAAAACCCTTTCGG
	Insr	Mouse	ACCCGAAGATTTCCGAGACC	TTGAAGAAGAGACGGGAGCC
	Ntng2	Mouse	AAGATGAGGGACTGGCTACCT	ACTCCACGCTCTTGTTCCAT
	Gabrg2	Mouse	CTGAGCTGACGCTTTGATGGT	GTCCCGTCACTCAGAGATGT
	Plxna3	Mouse	TAGACTATGCAGCCCGTCGT	TGGGGCTCACCCAACTTGAA
Fetal intestine genes	Wnt4	Mouse	ACTGGTGCTGCTTCGTCAAG	CTTTTGGGGTAGGTGGTGGG
	Fzd5	Mouse	GCCCAAGACAAAGCCTCGTA	TACTTCCACCTTGCTGCCTG
	Fzd8	Mouse	CCAGCACTTACCCCAGACAA	GGTGAAGCAGGACCTTGGAT
	Sulf1	Mouse	ACACACAGTAGAACGGAGCATC	TGTCCAGGCTCTTGGGTCTT
	Sox13	Mouse	CCCCAACATGCCTGTCATCA	CGGTACATCTCTCCATCGGC
	Axin2	Mouse	AAGGTCCAGTCCACCAAACC	CCATCCTGGTCACCCAACAA
	Abl2	Mouse	AAAAAGAGGAACGCCCCCAC	CAGGTGAGAAGTTACCCGTGA
Housekeeping gene	Gapdh	Mouse	CATCAAGAAGGTGGTGAAGCAG	GAGTTGCTGTTGAAGTCGCAG
	Malat1	Mouse	AAGGCACAGGTAGTAGGAAGC	GCTGGCATCCAAAGTTGTCTT

## Sheet: Supplementary Table 4
Supplementary Table 4. sgRNA sequence for Mettl3 knockout.
	Gene		Sequences
Target	Mettl3	mESC	ATTCACATGGAGCTACCGTA
